# Supplementary material for: Natural transformation allows transfer of SCCmec-mediated methicillin resistance in Staphylococcus aureus biofilms
Source: Nat Commun. 2022 May 5;13:2477. doi: 10.1038/s41467-022-29877-2 (PMC9072672; doi:10.1038/s41467-022-29877-2)
Supplement: Supplementary file 4 — Source Data [file 41467_2022_29877_MOESM4_ESM.xlsx]

## Sheet: Fig. 1a
Fig. 1a
Log10(RFU/OD600)
	Nef-GFP	Δ3-GFP	Δ4-GFP	Δ5-GFP	Δ6-GFP	Δ7-GFP	Δ8-GFP	Δ9-GFP	Δ10-GFP	Δ11-GFP	Δ12-GFP	Δ13-GFP	Δ14-GFP	Δ15-GFP	Δ16-GFP	Δ17-GFP
	5803.28	9505.75	9886.13	9360.99	4197.69	6194.86	4610.34	11023.4	6400.43	5321.43	24418	2443.85	6175.62	7940.09	8328.51	ND( 0)
	7497.62	15862	10000	12352.4	3186.21	6894.98	4243.75	10120.5	7485.65	6177.13	14173.8	1250	7798.67	10662.5	9772.3	ND( 0)
	9882.61	7406.61	5518.6	6201.72	3199.65	9218.31	3626.75	11845.9	6487.39	4856.33	13015.7	1331.56	8795.72	9979.17	5558.37	ND( 0)
	9025.25											2381.33
	7024.45											3061.86
	5477.54											3453.58
	3769.72											3047.49
												4904.96
Mean	6925.78	10924.8	8468.24	9305.04	3527.85	7436.05	4160.28	10996.6	6791.16	5451.63	17202.5	2734.33	7590.01	9527.25	7886.39
ND: None detected.
One-way ANOVA summary
F	10.47
P value	<0.0001
P value summary	****
Significant diff. among means (P < 0.05)?	Yes
R squared	0.7929
Dunnett's multiple comparisons test	Mean Diff.	95.00% CI of diff.	Below threshold?	Summary	Adjusted P Value
Nef-GFP vs. Δ3-GFP	-3999	-8779 to 780.9	No	ns	0.1594
Nef-GFP vs. Δ4-GFP	-1542	-6322 to 3237	No	ns	0.9886
Nef-GFP vs. Δ5-GFP	-2379	-7159 to 2401	No	ns	0.7929
Nef-GFP vs. Δ6-GFP	3398	-1382 to 8178	No	ns	0.3367
Nef-GFP vs. Δ7-GFP	-510.3	-5290 to 4270	No	ns	0.9996
Nef-GFP vs. Δ8-GFP	2766	-2014 to 7545	No	ns	0.6162
Nef-GFP vs. Δ9-GFP	-4071	-8851 to 709.1	No	ns	0.1444
Nef-GFP vs. Δ10-GFP	134.6	-4645 to 4915	No	ns	>0.9999
Nef-GFP vs. Δ11-GFP	1474	-3306 to 6254	No	ns	0.9902
Nef-GFP vs. Δ12-GFP	-10277	-15057 to -5497	Yes	****	<0.0001
Nef-GFP vs. Δ13-GFP	4191	606.5 to 7776	Yes	*	0.0127
Nef-GFP vs. Δ14-GFP	-664.2	-5444 to 4116	No	ns	0.9995
Nef-GFP vs. Δ15-GFP	-2601	-7381 to 2178	No	ns	0.6941
Nef-GFP vs. Δ16-GFP	-960.6	-5740 to 3819	No	ns	0.9992
Nef-GFP vs. Δ17-GFP	6926	2146 to 11706	Yes	**	0.0011

## Sheet: Fig. 1b
Fig. 1b
%GFP expressing cells							%GFP expressing cells							%GFP expressing cells
	Nef-GFP	Δ12-GFP	Δ12(pHY-12)-GFP	Δ12(pHY)-GFP				Nef-GFP	Δ13-GFP	Δ13(pHY-13)-GFP	Δ13(pHY)-GFP				Nef-GFP	Δ17-GFP	Δ17(pHY-17)-GFP	Δ17(pHY)-GFP
	10.4	45.6704	21.8346	50.3425				10.4	5.8	2.95	4.5				9.9	0.2	4.7	0.3
	9.4	48.0151	11.3911	46.5147				9.4	1.7	15.2	0.655				6.3	0.2	4.4	ND( 0)
	8.5	45.4704	15.5131	37.513				8.5	4.3	8.6	0.8815				12.9	0.05	0.85	ND( 0)
	14	24.65	13.8158	20.55				14	0.15	8.8	3.6215				17.8	ND( 0)	2.65	ND( 0)
	9.9	61.65	12.4					9.9	1.45	19.3					12.9	ND( 0)	6.58
	12.9	70.35						12.9	5.55	19.25					14	ND( 0)	3.745
	17.8							17.8									3.585
	12.9							12.9
	6.3							6.3
Mean	11.3444	49.301	14.9909	38.73			Mean	11.3444	3.15833	12.35	2.4145			Mean	12.3	0.075	3.78714	0.075
ND: None detected.
One-way ANOVA summary							One-way ANOVA summary							One-way ANOVA summary
F	22.35						F	12.75						F	37.73
P value	<0.0001						P value	<0.0001						P value	<0.0001
P value summary	****						P value summary	****						P value summary	****
Significant diff. among means (P < 0.05)?	Yes						Significant diff. among means (P < 0.05)?	Yes						Significant diff. among means (P < 0.05)?	Yes
R squared	0.7702						R squared	0.6145						R squared	0.8563
Tukey's multiple comparisons test	Mean Diff.	95.00% CI of diff.	Below threshold?	Summary	Adjusted P Value		Tukey's multiple comparisons test	Mean Diff.	95.00% CI of diff.	Below threshold?	Summary	Adjusted P Value		Tukey's multiple comparisons test	Mean Diff.	95.00% CI of diff.	Below threshold?	Summary	Adjusted P Value
Nef-GFP vs. Δ12-GFP	-37.96	-52.42 to -23.49	Yes	****	<0.0001		Nef-GFP vs. Δ13-GFP	8.474	3.453 to 13.50	Yes	***	0.0005		Nef-GFP vs. Δ17-GFP	12.22	8.600 to 15.85	Yes	****	<0.0001
Nef-GFP vs. Δ12 (pHY-12)-GFP	-3.646	-18.95 to 11.66	No	ns	0.9083		Nef-GFP vs. Δ13(pHY-13)-GFP	-1.006	-6.619 to 4.608	No	ns	0.9596		Nef-GFP vs. Δ17(pHY-17)-GFP	8.513	5.020 to 12.01	Yes	****	<0.0001
Nef-GFP vs. Δ12 (pHY)-GFP	-27.39	-43.87 to -10.90	Yes	***	0.0008		Nef-GFP vs. Δ13(pHY)-GFP	8.93	2.529 to 15.33	Yes	**	0.004		Nef-GFP vs. Δ17 (pHY)-GFP	12.22	8.172 to 16.28	Yes	****	<0.0001
Δ12-GFP vs. Δ12(pHY-12)-GFP	34.31	17.69 to 50.93	Yes	****	<0.0001		Δ13-GFP vs. Δ13(pHY-13)-GFP	-9.48	-15.09 to -3.866	Yes	***	0.0005		Δ17-GFP vs. Δ17(pHY-17)-GFP	-3.712	-7.204 to -0.2190	Yes	*	0.0349
Δ12-GFP vs. Δ12(pHY)-GFP	10.57	-7.141 to 28.28	No	ns	0.3645		Δ13-GFP vs. Δ13 (pHY)-GFP	0.4555	-5.945 to 6.856	No	ns	0.9972		Δ17-GFP vs. Δ17(pHY)-GFP	-0.00025	-4.053 to 4.052	No	ns	>0.9999
Δ12(pHY-12)-GFP vs. Δ12(pHY)-GFP	-23.74	-42.15 to -5.332	Yes	**	0.0087		Δ13(pHY-13)-GFP vs. Δ13(pHY)-GFP	9.936	3.060 to 16.81	Yes	**	0.0029		Δ17(pHY-17)-GFP vs. Δ17(pHY)-GFP	3.711	-0.2234 to 7.646	No	ns	0.0687

## Sheet: Fig. 2a
Fig. 2a
%GFP expressing cells
	Nef-H-GFP				Nef-GFP											Δ13-GFP										Δ17-GFP										ΔH-GFP
Day				mean											mean										mean										mean				mean
1	90.3	92.9	91.6	91.6	0.001	0.001	0.001	0.544662	0.0334896	0.0467072	0.363872				0.141676	0	0	0	0	0					ND( 0)	0	0	0							ND( 0)	0	0	0	ND( 0)
2	89	82	78.6	83.2	1.9	0.9	0.8	0.377637	0.226244	0.001	0.286315	0.172712			0.582988	0.3	0.001	0.001	0.001	0.001					0.0608	0.05	0.001	0.001	0.001	0.001					0.0108	0	0	0	ND( 0)
3	15.2	78	17.3	36.8333	0.7	2.1	0.5	1.89428	0.674107	1.3253	1.79441	1.90972	0.280228	2.4	1.35781	0.001	0.001	0.3	0.557645	0.1	0.001	0.196464	0.001	0.001	0.12879	0.11236	0.001	0.001	0.001	0.001	0.001	0.001	0.001	0.001	0.0133733	0	0	0	ND( 0)
4	11.5	24.1	18	17.8667	0.9	0.9	0.08	0.14437	0.0292911	0.03					0.347277	0	0.001	0.001	0.0751315						0.0192829	0.111732	0.001	0.05							0.0542439	0	0	0	ND( 0)
ND: None detected.

## Sheet: Fig. 2b
Fig. 2b
%GFP expressing cells
	Nef-GFP	Δ13-GFP	Δ13(TCS13)-GFP	Δ17-GFP	Δ17(TCS17)-GFP
	0.7	ND(0)	0.175439	0.11236	0.223881
	2.1	ND(0)	0.722543	ND(0)	0.27027
	0.5	0.3	0.639205	ND(0)	0.347222
	1.89428	0.557645	0.878594	ND(0)	1.72324
	0.674107	0.1	3.58737	ND(0)	1.34922
	1.3253	ND(0)	1.22812	ND(0)	2.12606
	1.79441	0.196464	5.0707	ND(0)	0.76
	1.90972	ND(0)		ND(0)	2.695
	0.280228	ND(0)		ND(0)	2.05
	2.4
mean	1.35781	0.128234	1.75742	0.0124844	1.28277
ND: None detected.
One-way ANOVA summary
F	6.183
P value	0.0006
P value summary	***
Significant diff. among means (P < 0.05)?	Yes
R squared	0.3881
Tukey's multiple comparisons test	Mean Diff.	95.00% CI of diff.	Below threshold?	Summary	Adjusted P Value
Nef-GFP vs. Δ13-GFP	1.23	0.02319 to 2.436	Yes	*	0.0439
Nef-GFP vs. Δ13 (TCS13)-GFP	-0.3996	-1.694 to 0.8943	No	ns	0.9014
Nef-GFP vs. Δ17-GFP	1.345	0.1389 to 2.552	Yes	*	0.0223
Nef-GFP vs. Δ17 (TCS17)-GFP	0.09473	-1.112 to 1.301	No	ns	0.9994
Δ13-GFP vs. Δ13 (TCS13)-GFP	-1.629	-2.952 to -0.3060	Yes	**	0.0093
Δ13-GFP vs. Δ17-GFP	0.1157	-1.122 to 1.353	No	ns	0.9988
Δ13-GFP vs. Δ17 (TCS17)-GFP	-1.135	-2.373 to 0.1029	No	ns	0.0858
Δ13 (TCS13)-GFP vs. Δ17-GFP	1.745	0.4218 to 3.068	Yes	**	0.0046
Δ13 (TCS13)-GFP vs. Δ17 (TCS17)-GFP	0.4943	-0.8288 to 1.818	No	ns	0.8214
Δ17-GFP vs. Δ17 (TCS17)-GFP	-1.251	-2.488 to -0.01287	Yes	*	0.0466

## Sheet: Fig. 2c
Fig. 2c
Log10(Transformation frequency)
	Planktonic
	Nef	Nef-H	ΔH
	ND (-11.30103)	-8.86012	ND (-11.30103)
	ND (-11.30103)	-9.76955	ND (-11.30103)
	ND (-11.30103)	-10.301	ND (-11.30103)
	ND (-11.30103)	-11.3979
	ND (-11.30103)	-12.0458
mean		-10.4749
	Biofilm
	Nef	Nef-H	ΔH
	-7.05552	-6.97881	ND (-9.0236639)
	-7.45593	-7.14874	ND (-9.0236639)
	-8.1549	-8.22185	ND (-9.0236639)
	-7.42022	-6.97469
	-7.04576	-7.46852
	-7.52288	-7.23657
	-5.4437	-5.15329
	-7.52288	-7.85387
	-5.69897	-6.76195
	-5.16115	-4.17967
	-6.67669	-6.59346
	-6.59912	-5.85047
	-6.66005
mean	-6.80137	-6.70182
ND: None detected.

## Sheet: Fig. 2d
Fig. 2d
Log10(Transformation frequency) in Nef
Bacitracin
(µg mL-1)					mean	SD
0	-6.69294	-6.82746	-6.55067		-6.69036	0.138413
0.5	-7.31806	ND (-8.6)	-8.24551		-8.05452	0.661966
1	-8.18469	-8.30963			-8.24716	0.0883459
5	ND (-8.6)	ND (-8.6)	ND (-8.6)		-8.6	0
Vancomycin
(µg mL-1)					mean	SD
0	-6.82746	-6.69294	-6.55067		-6.69036	0.138416
0.5	-7.08151	-7.25527	-5.95907		-6.76528	0.703588
1	-7.15761	-6.37385			-6.76573	0.554202
Nisin
(µg mL-1)					mean	SD
0	-7.44158	-7.38122	-7.03809	-6.86378	-7.18117	0.27631
8	-6.88774	-6.34367	-6.68493	-7.47815	-6.84862	0.475958
16	-6.20412	-6.51029			-6.3572	0.216495
32	-6.46099	-7.22578			-6.84339	0.540786
64	-7.51851	-6.57651			-7.04751	0.6661
ND: None detected.

## Sheet: Fig. 2e
Fig. 2e
Log10(Transformation frequency)
	Nef						Nef-H						Δ13						Δ17
Day	1	2	3	4		Day	1	2	3	4		Day	1	2	3	4		Day	1	2	3	4
	-7.16115	-5.47886	-5.6925	-4.13436			-8.63827	-5.24795	-4.17967	-5.24565			-7.34679	-7.24413	-6.2993	-5.60818			ND (-9)	ND (-9)	ND (-9)	-7.76592
	ND (-8.78390358)	-6.04335	-5.16273	-7.22185			-8.22185	-7.26761	-6.59346	-5.05611			-7.48149	-7.03621	-7.36653	-8.09691			ND (-9)	ND (-9)	ND (-9)	-8.69897
	ND (-8.78390358)	-8.09691	-6.67669	-4.98068			-8.55284	-5.86455	-5.85047	-4.73252			-8.30103	-6.73993	-6.96658	-4.97757				ND (-9)	ND (-9)	-7.75841
	ND (-8.78390358)	-8.42975	-6.59912	-7.70757			ND (-8.99651167)	-7.04941	-6.67373	-6.70598			ND (-8.86569606)	-7.7364	-7.08643	-8.52892				ND (-9)	ND (-9)	-8.18752
		ND (-8.78390358)	-6.66005	-7.86134					-6.6836				ND (-8.86569606)	-8.46538	-6.83109	-7.89873					ND (-9)
		-7.84665	-7.62632	-7.85431					-6.39091				ND (-8.86569606)		ND (-8.86569606)						-8.29885
		ND (-8.78390358)	-6.61343												ND (-8.86569606)
			-6.48849												ND (-8.86569606)
			-6.70869												ND (-8.86569606)
mean	-8.37822	-7.63762	-6.46978	-6.62668		mean	-8.60237	-6.35738	-6.06197	-5.43507		mean	-8.28773	-7.44441	-7.77919	-7.02206		mean	-9	-9	-8.88314	-8.1027
	ΔH						NefΔcomG						NefΔcomE
Day	1	2	3	4		Day	1	2	3	4		Day	1	2	3	4
	ND (-9.0236639)	ND (-9.0236639)	ND (-9.0236639)	ND (-9.0236639)			ND (-8.8413595)	ND (-8.8413595)	ND (-8.8413595)	ND (-8.8413595)			ND (-8.651278)	ND (-8.651278)	ND (-8.651278)	ND (-8.651278)
	ND (-9.0236639)	ND (-9.0236639)	ND (-9.0236639)	ND (-9.0236639)			-7.284	-7.10237	-7.14267	-6.45717			ND (-8.651278)	ND (-8.651278)	ND (-8.651278)	ND (-8.651278)
	ND (-9.0236639)	ND (-9.0236639)	ND (-9.0236639)	ND (-9.0236639)			-7.72125	-6.88606	-7.95861	-6.77469			ND (-8.651278)	ND (-8.651278)	ND (-8.651278)	ND (-8.651278)
			ND (-9.0236639)				-8.17173	ND (-8.8413595)	-7.92082	-8.46389			ND (-8.651278)	ND (-8.651278)	ND (-8.651278)	ND (-8.651278)
							ND (-8.8413595)	-7.64235	ND (-8.8413595)	ND (-8.8413595)			ND (-8.651278)		ND (-8.651278)	ND (-8.651278)
															ND (-8.651278)
															ND (-8.651278)
						mean	-8.17194	-7.8627	-8.14096	-7.8757
ND: None detected.

## Sheet: Fig. 2f
Fig. 2f
Log10(Transformation frequency)
	Nef	Δ13	Δ13 (TCS13)	Δ17	Δ17 (TCS17)
	-5.6925	-6.2993	-7.01822	ND (-9)	-7.49136
	-5.16273	-7.36653	-6.66276	ND (-9)	-7.18469
	-6.67669	-6.96658	-6.31829	ND (-9)	-7.53148
	-6.59912	-7.08643	-6.14496	ND (-9)	-7.92942
	-6.66005	-6.83109	-7.36798	ND (-9)
	-7.62632	ND (-8.86569606)	-7.53148	-8.29885
	-6.61343	ND (-8.86569606)	-6.2769
	-6.48849	ND (-8.86569606)	-6.80371
	-6.70869	ND (-8.86569606)	-6.58983
mean	-6.46978	-7.77919	-6.74601	-8.88314	-7.53424
ND: None detected.
One-way ANOVA summary
F	13.49
P value	<0.0001
P value summary	****
Significant diff. among means (P < 0.05)?	Yes
R squared	0.6276
Tukey's multiple comparisons test	Mean Diff.	95.00% CI of diff.	Below threshold?	Summary	Adjusted P Value
Nef vs. Δ13	1.309	0.3611 to 2.258	Yes	**	0.0031
Nef vs. Δ13 (TCS13)	0.2762	-0.6721 to 1.225	No	ns	0.9155
Nef vs. Δ17	2.413	1.353 to 3.474	Yes	****	<0.0001
Nef vs. Δ17 (TCS17)	1.064	-0.1444 to 2.273	No	ns	0.1059
Δ13 vs. Δ13 (TCS13)	-1.033	-1.982 to -0.08484	Yes	*	0.0272
Δ13 vs. -Δ17	1.104	0.04368 to 2.164	Yes	*	0.038
Δ13 vs. Δ17 (TCS17)	-0.245	-1.454 to 0.9639	No	ns	0.9763
Δ13 (TCS13) vs. Δ17	2.137	1.077 to 3.197	Yes	****	<0.0001
Δ13 (TCS13) vs. Δ17 (TCS17)	0.7882	-0.4207 to 1.997	No	ns	0.3461
Δ17 vs. Δ17 (TCS17)	-1.349	-2.647 to -0.05034	Yes	*	0.0386

## Sheet: Fig. 3
Fig. 3a
Log10(Transformation frequency)
	Nef						1s						9s									11s						35s								98s
Heat-killed donor						mean						mean									mean						mean								mean				mean
COL	3.33333e-08	ND				3.33333e-08	2.14286e-08	6.0241e-09				1.37263e-08	3.10881e-08	1.68269e-08							2.39575e-08	1.63934e-07	1.76471e-08				9.07907e-08	4.08163e-09	3.04348e-08						1.72582e-08
COLw/of	3.84615e-09	1.92308e-08				1.15385e-08	1.86916e-08	2.54237e-08				2.20577e-08	6.45161e-09	1.8018e-08							1.22348e-08	6.89655e-09	2.43902e-08				1.56434e-08	7.46269e-09	3.19149e-08						1.96888e-08	1.80723e-08	1.20482e-08	4.60526e-08	2.5391e-08
N315	4.32692e-08	1.55844e-08	1.30435e-07	1.57143e-07	1.25786e-08	7.1802e-08	1.13445e-07	2.42424e-08	9.25926e-09	3.65535e-08	3.67647e-09	3.74354e-08	1.61128e-08	ND	1.16959e-08	ND	5.84795e-09	1.19048e-08	5.19481e-09	8.51064e-09	9.87781e-09	3.63636e-08	2.42424e-08	7.46269e-09	1.28205e-08	1.86916e-08	1.99162e-08	8.38926e-09	6.16438e-08	1.05263e-07	9.86842e-08	4.08163e-08	2.08333e-08	4.36681e-09	4.8571e-08
MW2	2.85714e-08	1.37615e-08				2.11664e-08	7.85714e-08	2.00803e-08				4.93259e-08	3.62694e-08	6.73077e-08							5.17886e-08	1.63934e-08	4.91803e-08				3.27869e-08	5.46448e-09	6.93878e-08						3.74261e-08
35s[CoNS 17]	ND	9.31677e-09				9.31677e-09	7.85714e-08	3.41365e-08				5.6354e-08	1.5544e-08	1.20192e-08							1.37816e-08	1.63934e-08	ND				1.63934e-08	5.46448e-09	1.73913e-08						1.14279e-08
MR-CoNS9	1.10577e-07	1.2987e-08				6.1782e-08	9.66387e-08					9.66387e-08	2.0141e-08	3.65535e-08	4.84496e-08						3.5048e-08	5.42056e-08					5.42056e-08	8.38926e-09	5.82192e-08						3.33042e-08
MR-CoNS10	3.79808e-07	1.55844e-08				1.97696e-07	5.46218e-08					5.46218e-08	2.71903e-08								2.71903e-08	4.11215e-08	1.30548e-08	4.84848e-08			3.42204e-08	1.00671e-08	4.79452e-08						2.90062e-08
MR-CoNS11	2.95673e-07	1.55844e-08	3.96341e-08			1.16964e-07	1.47059e-07	1.45985e-08				8.08287e-08	9.06344e-09	2.27273e-08	3.28947e-08						2.15618e-08	5.23364e-08	3.10078e-08				4.16721e-08	8.38926e-09	4.10959e-08	1.03004e-07					5.08298e-08
MR-CoNS15	3.10559e-09	2.07792e-08				1.19424e-08	3.36134e-08	7.14286e-08				5.2521e-08	9.06344e-09	2.84974e-08							1.87804e-08	2.05607e-08	1.63934e-08				1.84771e-08	3.3557e-09	6.50685e-08						3.42121e-08
MR-CoNS16	9.61538e-09	ND				9.61538e-09	3.13316e-08	1.04439e-08				2.08877e-08	4.96084e-08	ND							4.96084e-08		7.8329e-09	4.24242e-08			2.51286e-08	1.38381e-07	1.97368e-08	4.34783e-09					5.41553e-08
MR-CoNS17	2.16346e-08	2.07792e-08				2.12069e-08	9.66387e-08	3.39426e-08	3.91645e-08	7.14286e-09	2.81124e-08	4.10002e-08	1.61128e-08	3.91645e-08	1.55039e-08	3.125e-08					2.55078e-08	2.61682e-08					2.61682e-08	1.00671e-08	3.42466e-08						2.21568e-08
Fig. 3b
Log10(Transformation frequency)
	Nef				NefattB*		1s				9s				11s				35s		98s
Heat-killed donor
NefΔcls2-tetR	7.33333e-08	9.33333e-08	5.91195e-07	8.33333e-08	2.80374e-08	8.83721e-08	4.73934e-09	5.92417e-10	ND	ND	2.39626e-08	2.33781e-09	ND	ND	5.31561e-09	1.99336e-09	2.39203e-08	ND	2.86885e-08	ND	4.7619e-09	9.52381e-09
ND: none detected.

## Sheet: Fig. 4a
Fig. 4a
	PCR of mecA gene
Uncropped & unprocessed gels
	M: DNA size marker, λ HindIII.

[truncated: 26 more sheets: Fig. 4b, Fig. 4e, Fig. 4f, Fig. 4g, Supplementary Fig. 1b, Supplementary Fig. 2, Supplementary Fig. 3, Supplementary Fig.4b, Supplementary Fig. 5, Supplementary Fig. 6a, Supplementary Fig. 6b, Supplementary Fig. 6c, Supplementary Fig. 7, Supplementary Fig. 8, Supplementary Fig. 9a, Supplementary Fig. 9b, Supplementary Fig. 10, Supplementary Fig. 11, Supplementary Fig. 12, Supplementary Fig. 13 …]
